# Supplementary material for: Real-World Dalbavancin Use for Serious Gram-Positive Infections: Comparing Outcomes Between People Who Use and Do Not Use Drugs
Source: Open Forum Infect Dis. 2024 Apr 5;11(4):ofae186. doi: 10.1093/ofid/ofae186 (PMC11034951; doi:10.1093/ofid/ofae186)
Supplement: ofae186_Supplementary_Data [file ofae186_supplementary_data.xls]

## Sheet: PWUD
Infection Type	Number of days of antibiotics prior to Dalbavancin	Dalbavancin dose 1 (mg)	Dalbavancin dose 2 (mg)	Dalbavancin dose 3 (mg)	Dalbavancin dose 4 (mg)	Dalbavancin dose 5 (mg)	Dalbavancin dose 6 (mg)	Concurrent antibiotic prescribed?	Number of days of concurrent antibiotic prescribed	Primary outcome
Epidural abscess	28	1500						yes	14	failure
Endocarditis	17	1500	1500					no		cure
Vertebral Osteomyelitis	7	1500						yes	35	cure
Isolated bacteremia	5	1000						no		cure
Endocarditis, epidural abscess, vertebral osteo	54	1500						no		cure
Isolated bacteremia	3	1000	500	500	500	500	500	no		cure
Endocarditis	26	1500	1500					no		cure
Non-vertebral osteomyelitis	8	1500						yes	21	failure
Endocarditis	19	1500						no		failure
Non-vertebral osteomyelitis	20	1000	500	500				no		cure
Isolated bacteremia	21	1500						yes	10	failure
Vertebral Osteomyelitis	10	1500						no		cure
Septic Arthritis	11	1500						no		cure
Isolated bacteremia	16	1000						no		failure
Septic Arthritis	5	1500						no		cure
Endocarditis	30	1500	1500					yes	28	failure
Non-vertebral osteomyelitis	10	1500						yes	28	cure
Endocarditis	14	1500	1500					yes	28	cure
Septic Arthritis	12	1500						yes	21	cure
Isolated bacteremia	10	1500						yes	42	cure
Isolated bacteremia	11	1500						no		cure
Epidural abscess	6	1000	500	500	500			no		failure
Isolated bacteremia	9	1500						no		cure
Septic Arthritis	5	1000	500	500				no		cure
Endocarditis	10	1500						no		cure
Non-vertebral osteomyelitis	21	1500	1500					yes	42	cure
Endocarditis	24	1500						yes	28	cure
Isolated bacteremia	3	1500						yes	14	failure
Vertebral Osteomyelitis	10	1000	500	500				yes	14	cure
Non-vertebral osteomyelitis	10	500	500	500	500	500	500	yes	42	cure
Epidural abscess	39	1500						yes	14	cure
Endocarditis	20	1000	500	500	500			no		cure
Isolated bacteremia	8	1500						no		cure
Non-vertebral osteomyelitis	32	1000	500					yes	42	cure
Isolated bacteremia	6	1500						yes	14	cure
Endocarditis	8	1500	1500					no		cure
Vertebral Osteomyelitis	2	1500	1500					no		failure
Septic Arthritis	7	1500	1500					no		failure
Septic Arthritis	17	1500	1500					no		cure
Isolated bacteremia	4	1500						no		cure
Non-vertebral osteomyelitis	4	1000						yes	7	cure
Isolated bacteremia/septic joint is true	17	1500	1500					yes	42	cure
Endocarditis	7	1500						yes	14	failure
Non-vertebral osteomyelitis	2	1500	1500					yes	42	cure
Isolated bacteremia	3	1500						yes	7	failure
Isolated bacteremia	6	1000	500					no		cure
Epidural abscess	9	1500						yes	56	failure
Endocarditis	10	1500						yes	21	cure
Vertebral Osteomyelitis	3	1500						yes	42	failure
Isolated bacteremia	8	1500						no		cure
Septic Arthritis	4	1500						no		cure
Septic Arthritis	5	1500	1500	1500	1500			no		cure
Epidural abscess	3	1500						yes	42	cure
Epidural abscess	8	1500	1500					yes	42	cure
Endocarditis	15	1500	1500					yes	indefinite (chronic suppression)	cure
Isolated bacteremia	4	1000	500	1000	500	500		no		failure
Non-vertebral osteomyelitis	12	1500	1500					yes	28	cure
Isolated bacteremia	6	1000	500	500				no		cure
Isolated bacteremia	5	1500						yes	14	failure
Isolated bacteremia	13	1000						no		cure
Endocarditis	28	1500	1500					yes	28	cure
Vertebral Osteomyelitis	37	1500						yes	28	cure
Septic Arthritis	4	1500						no		failure
Non-vertebral osteomyelitis	4	1000	500					yes	14	failure
Endocarditis	14	1500	1500	1500	1500			no		cure
Isolated bacteremia	3	1000	500	500				no		cure
Isolated bacteremia	6	1500						yes	10	failure
Septic Arthritis	1	1500	1500					no		cure
Isolated bacteremia	10	1500						no		failure
Non-vertebral osteomyelitis	28	1500						no		cure
Isolated bacteremia	5	1500						no		cure
Isolated bacteremia	20	1500						no		cure
Septic Arthritis	7	1500						no		cure
Endocarditis	26	1500						yes	21	cure
Septic Arthritis	5	1500	1500					no		cure
Isolated bacteremia	21	1500						no		cure
Isolated bacteremia	6	1500						yes	21	failure
Isolated bacteremia	4	1500						no		cure

## Sheet: Non-PWUD
Infection Type	Number of days of antibiotics prior to Dalbavancin	Dalbavancin dose 1 (mg)	Dalbavancin dose 2 (mg)	Dalbavancin dose 3 (mg)	Dalbavancin dose 4 (mg)	Dalbavancin dose 5 (mg)	Dalbavancin dose 6 (mg)	Dalbavancin dose 7 (mg)	Concurrent antibiotic prescribed?	Number of days of concurrent antibiotic prescribed	Primary Outcome
Non-vertebral osteomyelitis	3	1000	500	500	500	500			yes	28	cure
Non-vertebral osteomyelitis	4	1500							yes	42	cure
Non-vertebral osteomyelitis	4	1000	500	500					yes	28	cure
Non-vertebral osteomyelitis	4	1000							yes	42	cure
Isolated bacteremia	6	1000							no		failure
Isolated bacteremia	6	1000							yes	4	failure
Isolated bacteremia	6	1500							no		failure
Endocarditis	5	1000	500	500	500	500	500	500	yes	indefinite until transplant	cure
Septic Arthritis	28	1500	1500						no		cure
Isolated bacteremia	5	1000							no		cure
Septic Arthritis	9	1000	500	500	500				no		cure
Non-vertebral osteomyelitis	10	1500	1500						no		cure
Septic Arthritis	7	1500							no		cure
Non-vertebral osteomyelitis	3	1500							yes	25	failure
Non-vertebral osteomyelitis, Septic Arthritis	2	1500	1500						yes	28	cure
Isolated bacteremia	5	1000							no		failure
Isolated bacteremia	7	1000							yes	14	cure
Isolated bacteremia	8	1000	500	500	500				yes	28	failure
Endocarditis	37	1500	1500	1500					yes	14	cure
Isolated bacteremia	24	1000							no		failure
Isolated bacteremia	9	1500							no		failure
Septic Arthritis	3	1000							no		failure
Isolated bacteremia	4	1500	1500						yes	28	cure
Isolated bacteremia	6	1000							no		cure
Isolated bacteremia	4	1500							no		cure
Isolated bacteremia	7	1125							no		cure
Isolated bacteremia	5	1500							no		failure
Non-vertebral osteomyelitis	8	1000	500						yes	28	cure
Isolated bacteremia	6	1000	500	500					no		cure
Isolated bacteremia	1	1500							yes	14	cure
Isolated bacteremia	5	1000	500						yes	28	cure
Isolated bacteremia	8	1000							yes	21	cure
Isolated bacteremia	12	1000	500						no		cure
Non-vertebral osteomyelitis	9	1500							no		cure
Non-vertebral osteomyelitis	10	1500	1500						yes	42	failure
Isolated bacteremia	6	1500							no		cure
Non-vertebral osteomyelitis	3	1000	500						no		cure
Isolated bacteremia	5	1000	500						no		cure
Isolated bacteremia	18	1500							no		cure
Non-vertebral osteomyelitis	13	1000							yes	14	failure
Isolated bacteremia	5	1500							yes	14	cure
Isolated bacteremia	4	1500							no		cure
Isolated bacteremia	18	750							no		failure
Non-vertebral osteomyelitis	5	750	375						no		cure
Isolated bacteremia	4	1125							no		cure
Isolated bacteremia	13	1500							no		cure
Isolated bacteremia	1	1500							no		cure
Non-vertebral osteomyelitis	36	1000	500	500	500	500			no		cure
Isolated bacteremia	9	1500							no		failure
Non-vertebral osteomyelitis	5	750	375						yes	7	cure
Isolated bacteremia	5	1000	500						no		cure
Isolated bacteremia	5	1000							no		cure
Non-vertebral osteomyelitis	3	1500	1500						no		cure
Endocarditis	10	1000	500	500	500				no		cure
Septic Arthritis	12	1500							no		cure
Non-vertebral osteomyelitis	10	1000	500						no		failure
Isolated bacteremia	42	1000	500						no		failure
Septic Arthritis	5	1500							no		failure
Non-vertebral osteomyelitis	12	1500	1500						yes	28	cure
Non-vertebral osteomyelitis	5	1000	1000						no		cure
Isolated bacteremia	5	1000	500						no		cure
Isolated bacteremia	6	1000							no		cure
Endocarditis	2	1500	1500						no		cure
Septic Arthritis	3	1500	1000						no		cure
Endocarditis	19	750							yes	7	failure
Isolated bacteremia	4	1000							no		cure
Non-vertebral osteomyelitis	6	1500	1500						no		cure
Non-vertebral osteomyelitis	8	1500							yes	14	cure
Isolated bacteremia	10	1000	500						no		cure
Isolated bacteremia	4	1000	500						no		cure
Isolated bacteremia	27	1000							yes	10	cure
Isolated bacteremia	15	1000							no		cure
Isolated bacteremia	23	1500							no		cure
Isolated bacteremia	65	1000							no		failure
Isolated bacteremia	10	1500							no		cure
Non-vertebral osteomyelitis	6	1500	1000						no		cure
Isolated bacteremia	13	1000							no		cure
Isolated bacteremia	5	1500							no		cure
Isolated bacteremia	7	1500							no		cure
Isolated bacteremia	9	1500							yes	28	cure
Isolated bacteremia	27	1500							yes	28	cure
Isolated bacteremia	7	1000	500	500	500				no		cure
Non-vertebral osteomyelitis	19	1500	1000						yes	14	cure
Non-vertebral osteomyelitis	11	1500	1500						yes	12	cure
Isolated bacteremia	3	1500							yes	4	failure
Isolated bacteremia	7	1500	1500						no		cure
Septic Arthritis	3	1000	500						no		cure
Non-vertebral osteomyelitis	3	1000							yes	42	failure
Isolated bacteremia	7	1500							no		cure
Non-vertebral osteomyelitis	2	1000	500	500					no		cure
Isolated bacteremia	9	1500							no		failure
Isolated bacteremia	7	1500							no		cure
Epidural abscess	8	1500	1500						yes	42	cure
Septic Arthritis	1	1000							no		failure
Non-vertebral osteomyelitis	5	1000							yes	28	failure
Isolated bacteremia	10	1500	500	500	500				no		cure
Isolated bacteremia	2	1125							no		failure
Isolated bacteremia	5	1000							no		cure
